# Supplementary material for: A biradical oxo-molybdenum complex containing semiquinone and o-aminophenol benzoxazole-based ligands
Source: RSC Adv. 2020 Nov 9;10(67):40853–66. doi: 10.1039/d0ra06351g (PMC9059147; doi:10.1039/d0ra06351g)
Supplement: RA-010-D0RA06351G-s002 [file RA-010-D0RA06351G-s002.cif]

# Electronic Supplementary Material (ESI) for RSC Advances.
# This journal is © The Royal Society of Chemistry 2020

####################################################################### 
# 
# This file contains crystal structure data downloaded from the 
# Cambridge Structural Database (CSD) hosted by the Cambridge 
# Crystallographic Data Centre (CCDC).
# 
# Full information about CCDC data access policies and citation 
# guidelines are available at http://www.ccdc.cam.ac.uk/access/V1 
# 
# Audit and citation data items may have been added by the CCDC. 
# Please retain this information to preserve the provenance of 
# this file and to allow appropriate attribution of the data. 
# 
#######################################################################

data_e1432a_a
_database_code_depnum_ccdc_archive 'CCDC 2013761'
loop_
_audit_author_name
_audit_author_address
'Andrzej Wojtczak'
;Nicolaus Copernicus University
Poland
;
_audit_update_record             
;
2020-08-13 deposited with the CCDC.	2020-10-16 downloaded from the CCDC.
;

_audit_creation_method           SHELXL-2017/1
_shelx_SHELXL_version_number     2017/1
_chemical_name_systematic        ?
_chemical_name_common            ?
_chemical_melting_point          ?
_chemical_formula_moiety         'C49 H66 Mo N3 O4'
_chemical_formula_sum            'C49 H66 Mo N3 O4'
_chemical_formula_weight         856.98

loop_
_atom_type_symbol
_atom_type_description
_atom_type_scat_dispersion_real
_atom_type_scat_dispersion_imag
_atom_type_scat_source
C C 0.0033 0.0016 'International Tables Vol C Tables 4.2.6.8 and 6.1.1.4'
H H 0.0000 0.0000 'International Tables Vol C Tables 4.2.6.8 and 6.1.1.4'
N N 0.0061 0.0033 'International Tables Vol C Tables 4.2.6.8 and 6.1.1.4'
O O 0.0106 0.0060 'International Tables Vol C Tables 4.2.6.8 and 6.1.1.4'
Mo Mo -1.6832 0.6857 'International Tables Vol C Tables 4.2.6.8 and 6.1.1.4'

_space_group_crystal_system      triclinic
_space_group_IT_number           2
_space_group_name_H-M_alt        'P -1'
_space_group_name_Hall           '-P 1'

_shelx_space_group_comment       
;
The symmetry employed for this shelxl refinement is uniquely defined
by the following loop, which should always be used as a source of
symmetry information in preference to the above space-group names.
They are only intended as comments.
;

loop_
_space_group_symop_operation_xyz
'x, y, z'
'-x, -y, -z'

_cell_length_a                   10.6437(4)
_cell_length_b                   14.3165(10)
_cell_length_c                   16.2402(11)
_cell_angle_alpha                96.269(6)
_cell_angle_beta                 104.683(5)
_cell_angle_gamma                96.637(5)
_cell_volume                     2353.0(3)
_cell_formula_units_Z            2
_cell_measurement_temperature    293(2)
_cell_measurement_reflns_used    4613
_cell_measurement_theta_min      2.3490
_cell_measurement_theta_max      27.0300

_exptl_crystal_description       plate
_exptl_crystal_colour            'dark red'
_exptl_crystal_density_meas      ?
_exptl_crystal_density_method    ?
_exptl_crystal_density_diffrn    1.210
_exptl_crystal_F_000             910
_exptl_transmission_factor_min   ?
_exptl_transmission_factor_max   ?
_exptl_crystal_size_max          0.531
_exptl_crystal_size_mid          0.385
_exptl_crystal_size_min          0.167
_exptl_absorpt_coefficient_mu    0.322
_shelx_estimated_absorpt_T_min   0.847
_shelx_estimated_absorpt_T_max   0.948
_exptl_absorpt_correction_type   analytical
_exptl_absorpt_correction_T_min  0.905
_exptl_absorpt_correction_T_max  0.957
_exptl_absorpt_process_details   'CrysAlisPro 1.171.38.43 (Rigaku OD, 2015)'
_exptl_absorpt_special_details   
;
CrysAlisPro 1.171.38.43 (Rigaku Oxford Diffraction, 2015)
Analytical numeric absorption correction using a multifaceted crystal
model based on expressions derived by R.C. Clark & J.S. Reid.
(Clark, R. C. & Reid, J. S. (1995). Acta Cryst. A51, 887-897)
Empirical absorption correction using spherical harmonics,
 implemented in SCALE3 ABSPACK scaling algorithm.
;
_diffrn_ambient_temperature      293(2)
_diffrn_radiation_wavelength     0.71073
_diffrn_radiation_type           MoK\a
_diffrn_source                   'fine-focus sealed tube'
_diffrn_measurement_device_type  'Oxford Sapphire CCD'
_diffrn_measurement_method       \q/2\q
_diffrn_detector_area_resol_mean 8.2564
_diffrn_reflns_number            17020
_diffrn_reflns_av_unetI/netI     0.1382
_diffrn_reflns_av_R_equivalents  0.1080
_diffrn_reflns_limit_h_min       -13
_diffrn_reflns_limit_h_max       13
_diffrn_reflns_limit_k_min       -17
_diffrn_reflns_limit_k_max       18
_diffrn_reflns_limit_l_min       -21
_diffrn_reflns_limit_l_max       11
_diffrn_reflns_theta_min         2.075
_diffrn_reflns_theta_max         28.493
_diffrn_reflns_theta_full        25.242
_diffrn_measured_fraction_theta_max 0.880
_diffrn_measured_fraction_theta_full 0.999
_diffrn_reflns_Laue_measured_fraction_max 0.880
_diffrn_reflns_Laue_measured_fraction_full 0.999
_diffrn_reflns_point_group_measured_fraction_max 0.880
_diffrn_reflns_point_group_measured_fraction_full 0.999
_reflns_number_total             10489
_reflns_number_gt                6303
_reflns_threshold_expression     'I > 2\s(I)'
_reflns_Friedel_coverage         0.000
_reflns_Friedel_fraction_max     .
_reflns_Friedel_fraction_full    .

_reflns_special_details          
;
 Reflections were merged by SHELXL according to the crystal
 class for the calculation of statistics and refinement.
 
 _reflns_Friedel_fraction is defined as the number of unique
 Friedel pairs measured divided by the number that would be
 possible theoretically, ignoring centric projections and
 systematic absences.
;

_computing_data_collection       'CrysAlisPro 1.171.38.43 (Rigaku OD, 2015)'
_computing_cell_refinement       'CrysAlisPro 1.171.38.43 (Rigaku OD, 2015)'
_computing_data_reduction        'CrysAlisPro 1.171.38.43 (Rigaku OD, 2015)'
_computing_structure_solution    'SHELXT 2014/5 (Sheldrick, 2014)'
_computing_structure_refinement  'SHELXL-2017/1 (Sheldrick, 2017)'
_computing_molecular_graphics    ?
_computing_publication_material  'CIFTAB-2017 (Sheldrick, 2017)'
_refine_special_details          ?
_refine_ls_structure_factor_coef Fsqd
_refine_ls_matrix_type           full
_refine_ls_weighting_scheme      calc
_refine_ls_weighting_details     
'w=1/[\s^2^(Fo^2^)+(0.1163P)^2^] where P=(Fo^2^+2Fc^2^)/3'
_atom_sites_solution_primary     patterson
_atom_sites_solution_secondary   difmap
_atom_sites_solution_hydrogens   difmap
_refine_ls_hydrogen_treatment    constr
_refine_ls_extinction_method     none
_refine_ls_extinction_coef       .
_refine_ls_number_reflns         10489
_refine_ls_number_parameters     593
_refine_ls_number_restraints     84
_refine_ls_R_factor_all          0.1407
_refine_ls_R_factor_gt           0.0887
_refine_ls_wR_factor_ref         0.2612
_refine_ls_wR_factor_gt          0.2086
_refine_ls_goodness_of_fit_ref   1.039
_refine_ls_restrained_S_all      1.038
_refine_ls_shift/su_max          0.001
_refine_ls_shift/su_mean         0.000

loop_
_atom_site_label
_atom_site_type_symbol
_atom_site_fract_x
_atom_site_fract_y
_atom_site_fract_z
_atom_site_U_iso_or_equiv
_atom_site_adp_type
_atom_site_occupancy
_atom_site_site_symmetry_order
_atom_site_calc_flag
_atom_site_refinement_flags_posn
_atom_site_refinement_flags_adp
_atom_site_refinement_flags_occupancy
_atom_site_disorder_assembly
_atom_site_disorder_group
Mo1 Mo 0.54309(4) 0.89186(4) 0.76852(3) 0.0471(2) Uani 1 1 d . . . . .
O4 O 0.5475(4) 1.0089(3) 0.7630(3) 0.0586(10) Uani 1 1 d . . . . .
O1 O 0.5040(4) 0.8677(3) 0.8763(2) 0.0549(10) Uani 1 1 d . . . . .
C1 C 0.5873(6) 0.8191(4) 0.9246(3) 0.0493(14) Uani 1 1 d . . . . .
C2 C 0.5581(6) 0.7716(5) 0.9902(3) 0.0565(16) Uani 1 1 d . . . . .
C3 C 0.6513(6) 0.7207(5) 1.0322(4) 0.0657(18) Uani 1 1 d . . . . .
H3A H 0.633999 0.689285 1.076273 0.079 Uiso 1 1 calc R U . . .
C4 C 0.7719(6) 0.7142(5) 1.0114(4) 0.0662(18) Uani 1 1 d . . . . .
C5 C 0.7989(6) 0.7624(5) 0.9469(4) 0.0566(15) Uani 1 1 d . . . . .
H5A H 0.876939 0.758483 0.931781 0.068 Uiso 1 1 calc R U . . .
C6 C 0.7092(5) 0.8166(4) 0.9047(3) 0.0493(14) Uani 1 1 d . . . . .
N1 N 0.7221(4) 0.8703(3) 0.8397(3) 0.0452(11) Uani 1 1 d . . . . .
C7 C 0.8451(5) 0.9101(4) 0.8318(3) 0.0496(14) Uani 1 1 d . . . . .
C8 C 0.9575(6) 0.9301(5) 0.9042(4) 0.0630(17) Uani 1 1 d . . . . .
H8A H 0.949146 0.917748 0.957757 0.076 Uiso 1 1 calc R U . . .
C9 C 1.0776(6) 0.9672(5) 0.8962(4) 0.0673(19) Uani 1 1 d . . . . .
H9A H 1.149419 0.979061 0.944405 0.081 Uiso 1 1 calc R U . . .
C10 C 1.0942(6) 0.9871(5) 0.8188(4) 0.0672(18) Uani 1 1 d . . . . .
H10A H 1.176833 1.011253 0.814366 0.081 Uiso 1 1 calc R U . . .
C11 C 0.9881(6) 0.9712(5) 0.7480(4) 0.0607(17) Uani 1 1 d . . . . .
H11A H 0.999188 0.985863 0.695653 0.073 Uiso 1 1 calc R U . . .
C12 C 0.8622(5) 0.9331(4) 0.7528(3) 0.0445(12) Uani 1 1 d . . . . .
C13 C 0.7578(5) 0.9072(4) 0.6733(3) 0.0443(12) Uani 1 1 d . . . . .
N2 N 0.6332(4) 0.8794(3) 0.6642(3) 0.0440(10) Uani 1 1 d . . . . .
C14 C 0.5756(5) 0.8551(4) 0.5753(3) 0.0457(13) Uani 1 1 d . . . . .
C15 C 0.4482(5) 0.8208(4) 0.5297(4) 0.0497(14) Uani 1 1 d . . . . .
H15A H 0.382634 0.809168 0.557384 0.060 Uiso 1 1 calc R U . . .
C16 C 0.4211(5) 0.8042(4) 0.4414(4) 0.0478(13) Uani 1 1 d . . . . .
C17 C 0.5234(6) 0.8255(4) 0.4015(4) 0.0494(13) Uani 1 1 d . . . . .
H17A H 0.502079 0.815949 0.341725 0.059 Uiso 1 1 calc R U . . .
C18 C 0.6531(5) 0.8596(4) 0.4460(3) 0.0460(13) Uani 1 1 d . . . . .
C19 C 0.6743(5) 0.8726(4) 0.5343(3) 0.0453(13) Uani 1 1 d . . . . .
O2 O 0.7908(3) 0.9057(3) 0.5982(2) 0.0469(9) Uani 1 1 d . . . . .
C20 C 0.4255(6) 0.7756(5) 1.0124(4) 0.0633(17) Uani 1 1 d . . . . .
C21 C 0.3146(7) 0.7262(7) 0.9364(4) 0.087(3) Uani 1 1 d . . . . .
H21A H 0.303905 0.764518 0.890815 0.104 Uiso 1 1 calc R U . . .
H21B H 0.234677 0.717167 0.953578 0.104 Uiso 1 1 calc R U . . .
H21C H 0.334982 0.665586 0.916545 0.104 Uiso 1 1 calc R U . . .
C22 C 0.4179(7) 0.7236(8) 1.0890(5) 0.108(3) Uani 1 1 d . . . . .
H22A H 0.331521 0.721474 1.097191 0.129 Uiso 1 1 calc R U . . .
H22B H 0.481445 0.756642 1.139859 0.129 Uiso 1 1 calc R U . . .
H22C H 0.436138 0.659981 1.077820 0.129 Uiso 1 1 calc R U . . .
C23 C 0.4098(8) 0.8777(7) 1.0358(5) 0.097(3) Uani 1 1 d . . . . .
H23A H 0.403900 0.909991 0.986481 0.117 Uiso 1 1 calc R U . . .
H23B H 0.484331 0.908232 1.081479 0.117 Uiso 1 1 calc R U . . .
H23C H 0.331281 0.879718 1.054321 0.117 Uiso 1 1 calc R U . . .
C24 C 0.8667(8) 0.6539(7) 1.0603(4) 0.085(2) Uani 1 1 d D . . . .
C25 C 0.7969(18) 0.5533(9) 1.0517(15) 0.111(6) Uani 0.6 1 d D U P A 1
H25A H 0.852491 0.517691 1.088318 0.133 Uiso 0.6 1 calc R U P A 1
H25B H 0.777298 0.523675 0.993075 0.133 Uiso 0.6 1 calc R U P A 1
H25C H 0.716696 0.554972 1.068336 0.133 Uiso 0.6 1 calc R U P A 1
C26 C 0.896(2) 0.6934(12) 1.1551(6) 0.091(5) Uani 0.6 1 d D U P A 1
H26A H 0.946774 0.652753 1.188998 0.109 Uiso 0.6 1 calc R U P A 1
H26B H 0.815639 0.696347 1.170595 0.109 Uiso 0.6 1 calc R U P A 1
H26C H 0.945819 0.756032 1.165450 0.109 Uiso 0.6 1 calc R U P A 1
C27 C 0.9926(15) 0.6517(15) 1.0329(16) 0.109(6) Uani 0.6 1 d D U P A 1
H27A H 1.048164 0.614975 1.068280 0.131 Uiso 0.6 1 calc R U P A 1
H27B H 1.037282 0.715321 1.039282 0.131 Uiso 0.6 1 calc R U P A 1
H27C H 0.971894 0.623293 0.973816 0.131 Uiso 0.6 1 calc R U P A 1
C25B C 0.846(5) 0.5574(17) 1.006(2) 0.20(2) Uani 0.4 1 d D U P A 2
H25D H 0.901260 0.517068 1.037506 0.245 Uiso 0.4 1 calc R U P A 2
H25E H 0.869149 0.564585 0.953575 0.245 Uiso 0.4 1 calc R U P A 2
H25F H 0.756053 0.529258 0.993676 0.245 Uiso 0.4 1 calc R U P A 2
C26B C 0.862(5) 0.643(2) 1.1511(12) 0.145(17) Uani 0.4 1 d D U P A 2
H26D H 0.919367 0.599141 1.173170 0.174 Uiso 0.4 1 calc R U P A 2
H26E H 0.773519 0.618741 1.150854 0.174 Uiso 0.4 1 calc R U P A 2
H26F H 0.888963 0.703385 1.186978 0.174 Uiso 0.4 1 calc R U P A 2
C27B C 1.0007(17) 0.712(2) 1.072(3) 0.21(2) Uani 0.4 1 d D U P A 2
H27D H 1.068458 0.676778 1.096466 0.257 Uiso 0.4 1 calc R U P A 2
H27E H 1.008602 0.770715 1.108665 0.257 Uiso 0.4 1 calc R U P A 2
H27F H 1.009518 0.725611 1.016447 0.257 Uiso 0.4 1 calc R U P A 2
C28 C 0.2837(5) 0.7669(5) 0.3835(4) 0.0533(14) Uani 1 1 d . . . . .
C29 C 0.1892(6) 0.7316(5) 0.4355(4) 0.0710(19) Uani 1 1 d . . . . .
H29A H 0.223199 0.682267 0.466162 0.085 Uiso 1 1 calc R U . . .
H29B H 0.104403 0.707004 0.396949 0.085 Uiso 1 1 calc R U . . .
H29C H 0.181172 0.783434 0.475670 0.085 Uiso 1 1 calc R U . . .
C30 C 0.2872(7) 0.6849(5) 0.3153(5) 0.078(2) Uani 1 1 d . . . . .
H30A H 0.350854 0.704360 0.285529 0.093 Uiso 1 1 calc R U . . .
H30B H 0.202140 0.668091 0.274985 0.093 Uiso 1 1 calc R U . . .
H30C H 0.310922 0.630969 0.342728 0.093 Uiso 1 1 calc R U . . .
C31 C 0.2278(7) 0.8485(5) 0.3391(5) 0.078(2) Uani 1 1 d . . . . .
H31A H 0.280279 0.868748 0.302396 0.093 Uiso 1 1 calc R U . . .
H31B H 0.229216 0.900727 0.381930 0.093 Uiso 1 1 calc R U . . .
H31C H 0.139040 0.826847 0.305420 0.093 Uiso 1 1 calc R U . . .
C32 C 0.7639(5) 0.8829(5) 0.4033(3) 0.0506(14) Uani 1 1 d . . . . .
C33 C 0.8760(6) 0.8288(5) 0.4357(4) 0.0669(18) Uani 1 1 d . . . . .
H33A H 0.912171 0.847740 0.496548 0.080 Uiso 1 1 calc R U . . .
H33B H 0.942862 0.842340 0.406841 0.080 Uiso 1 1 calc R U . . .
H33C H 0.844157 0.761847 0.424436 0.080 Uiso 1 1 calc R U . . .
C34 C 0.7148(6) 0.8576(5) 0.3053(4) 0.0662(18) Uani 1 1 d . . . . .
H34A H 0.681157 0.790999 0.290526 0.079 Uiso 1 1 calc R U . . .
H34B H 0.786066 0.872042 0.280279 0.079 Uiso 1 1 calc R U . . .
H34C H 0.646266 0.893788 0.283566 0.079 Uiso 1 1 calc R U . . .
C35 C 0.8110(7) 0.9915(5) 0.4260(4) 0.0690(19) Uani 1 1 d . . . . .
H35A H 0.845044 1.007936 0.487208 0.083 Uiso 1 1 calc R U . . .
H35B H 0.738450 1.024873 0.406077 0.083 Uiso 1 1 calc R U . . .
H35C H 0.878702 1.008958 0.398730 0.083 Uiso 1 1 calc R U . . .
O3 O 0.5028(3) 0.7450(3) 0.7298(2) 0.0480(9) Uani 1 1 d . . . . .
N3 N 0.3504(4) 0.8656(3) 0.7156(2) 0.0333(9) Uani 1 1 d . . . . .
H1N4 H 0.312722 0.901195 0.747909 0.040 Uiso 1 1 calc R U . . .
H2N4 H 0.334538 0.885401 0.664374 0.040 Uiso 1 1 calc R U . . .
C36 C 0.3779(5) 0.7082(4) 0.7092(3) 0.0441(12) Uani 1 1 d . . . . .
C37 C 0.3275(6) 0.6118(4) 0.6937(4) 0.0525(14) Uani 1 1 d . . . . .
C38 C 0.1928(6) 0.5886(4) 0.6797(4) 0.0546(15) Uani 1 1 d . . . . .
H38A H 0.157506 0.524551 0.670144 0.066 Uiso 1 1 calc R U . . .
C39 C 0.1065(5) 0.6558(4) 0.6790(4) 0.0508(14) Uani 1 1 d . . . . .
C40 C 0.1557(5) 0.7502(5) 0.6893(3) 0.0542(15) Uani 1 1 d . . . . .
H40A H 0.099633 0.795718 0.686273 0.065 Uiso 1 1 calc R U . . .
C41 C 0.2914(5) 0.7777(5) 0.7047(3) 0.0490(14) Uani 1 1 d . . . . .
C42 C 0.4184(7) 0.5355(5) 0.6919(5) 0.0638(17) Uani 1 1 d . . . . .
C43 C 0.4912(8) 0.5495(6) 0.6232(6) 0.094(3) Uani 1 1 d . . . . .
H43A H 0.552820 0.505310 0.625184 0.113 Uiso 1 1 calc R U . . .
H43B H 0.537221 0.613217 0.633865 0.113 Uiso 1 1 calc R U . . .
H43C H 0.429200 0.538770 0.567479 0.113 Uiso 1 1 calc R U . . .
C44 C 0.3444(8) 0.4352(5) 0.6719(6) 0.100(3) Uani 1 1 d . . . . .
H44A H 0.303740 0.423062 0.716860 0.120 Uiso 1 1 calc R U . . .
H44B H 0.404461 0.390875 0.667977 0.120 Uiso 1 1 calc R U . . .
H44C H 0.278104 0.428195 0.618165 0.120 Uiso 1 1 calc R U . . .
C45 C 0.5171(8) 0.5463(6) 0.7799(6) 0.096(3) Uani 1 1 d . . . . .
H45A H 0.470996 0.542009 0.823399 0.116 Uiso 1 1 calc R U . . .
H45B H 0.571816 0.606916 0.790890 0.116 Uiso 1 1 calc R U . . .
H45C H 0.570684 0.496640 0.780870 0.116 Uiso 1 1 calc R U . . .
C46 C -0.0409(6) 0.6213(4) 0.6685(4) 0.0675(18) Uani 1 1 d D . . . .
C47 C -0.0532(13) 0.5589(11) 0.7371(10) 0.095(5) Uani 0.65 1 d D U P B 1
H47A H -0.144236 0.536182 0.730177 0.115 Uiso 0.65 1 calc R U P B 1
H47B H -0.016141 0.595373 0.793040 0.115 Uiso 0.65 1 calc R U P B 1
H47C H -0.007016 0.505889 0.731161 0.115 Uiso 0.65 1 calc R U P B 1
C48 C -0.1182(13) 0.7023(9) 0.6762(11) 0.087(5) Uani 0.65 1 d D U P B 1
H48A H -0.206990 0.677388 0.673794 0.104 Uiso 0.65 1 calc R U P B 1
H48B H -0.118106 0.738347 0.629727 0.104 Uiso 0.65 1 calc R U P B 1
H48C H -0.078763 0.742710 0.730009 0.104 Uiso 0.65 1 calc R U P B 1
C49 C -0.101(2) 0.5633(12) 0.5797(8) 0.108(7) Uani 0.65 1 d D U P B 1
H49A H -0.187762 0.533212 0.576237 0.130 Uiso 0.65 1 calc R U P B 1
H49B H -0.047398 0.515727 0.570340 0.130 Uiso 0.65 1 calc R U P B 1
H49C H -0.105029 0.604590 0.536582 0.130 Uiso 0.65 1 calc R U P B 1
C47B C -0.086(3) 0.5218(15) 0.620(3) 0.145(17) Uani 0.35 1 d D U P B 2
H47D H -0.175869 0.501800 0.618839 0.174 Uiso 0.35 1 calc R U P B 2
H47E H -0.031880 0.479025 0.647168 0.174 Uiso 0.35 1 calc R U P B 2
H47F H -0.079932 0.521480 0.561613 0.174 Uiso 0.35 1 calc R U P B 2
C48B C -0.063(3) 0.641(4) 0.7571(12) 0.157(15) Uani 0.35 1 d D U P B 2
H48D H -0.134547 0.676770 0.754042 0.188 Uiso 0.35 1 calc R U P B 2
H48E H 0.014894 0.675794 0.796573 0.188 Uiso 0.35 1 calc R U P B 2
H48F H -0.084839 0.581365 0.776585 0.188 Uiso 0.35 1 calc R U P B 2
C49B C -0.123(2) 0.6839(18) 0.6147(19) 0.092(10) Uani 0.35 1 d D U P B 2
H49D H -0.213275 0.667774 0.613873 0.111 Uiso 0.35 1 calc R U P B 2
H49E H -0.114307 0.674326 0.557082 0.111 Uiso 0.35 1 calc R U P B 2
H49F H -0.092806 0.749304 0.639163 0.111 Uiso 0.35 1 calc R U P B 2

loop_
_atom_site_aniso_label
_atom_site_aniso_U_11
_atom_site_aniso_U_22
_atom_site_aniso_U_33
_atom_site_aniso_U_23
_atom_site_aniso_U_13
_atom_site_aniso_U_12
Mo1 0.0356(3) 0.0573(4) 0.0521(3) 0.0067(2) 0.0184(2) 0.0082(2)
O4 0.053(3) 0.061(3) 0.065(2) 0.002(2) 0.023(2) 0.011(2)
O1 0.041(2) 0.076(3) 0.054(2) 0.011(2) 0.0223(18) 0.013(2)
C1 0.044(3) 0.064(4) 0.041(3) 0.005(3) 0.014(2) 0.008(3)
C2 0.046(3) 0.080(5) 0.043(3) -0.001(3) 0.016(3) 0.009(3)
C3 0.048(4) 0.104(6) 0.050(3) 0.023(3) 0.016(3) 0.015(3)
C4 0.053(4) 0.090(5) 0.058(4) 0.015(3) 0.011(3) 0.024(3)
C5 0.045(3) 0.079(5) 0.050(3) 0.011(3) 0.020(3) 0.009(3)
C6 0.041(3) 0.069(4) 0.039(3) 0.005(3) 0.013(2) 0.009(3)
N1 0.035(2) 0.059(3) 0.044(2) 0.009(2) 0.0164(19) 0.004(2)
C7 0.030(3) 0.070(4) 0.049(3) 0.007(3) 0.012(2) 0.006(3)
C8 0.048(4) 0.092(5) 0.046(3) 0.009(3) 0.011(3) 0.001(3)
C9 0.039(3) 0.091(5) 0.061(4) 0.000(3) 0.006(3) -0.006(3)
C10 0.043(4) 0.084(5) 0.070(4) 0.009(4) 0.016(3) -0.007(3)
C11 0.042(3) 0.081(5) 0.061(4) 0.012(3) 0.020(3) -0.002(3)
C12 0.035(3) 0.050(3) 0.048(3) 0.010(2) 0.011(2) 0.004(2)
C13 0.038(3) 0.052(3) 0.047(3) 0.007(2) 0.021(2) 0.002(2)
N2 0.034(2) 0.055(3) 0.046(2) 0.009(2) 0.0155(19) 0.0082(19)
C14 0.039(3) 0.054(4) 0.046(3) 0.004(2) 0.017(2) 0.005(2)
C15 0.030(3) 0.063(4) 0.059(3) 0.005(3) 0.019(2) 0.005(2)
C16 0.036(3) 0.047(3) 0.060(3) 0.006(3) 0.014(2) 0.003(2)
C17 0.044(3) 0.057(4) 0.050(3) 0.008(3) 0.016(2) 0.011(3)
C18 0.038(3) 0.052(3) 0.051(3) 0.009(3) 0.015(2) 0.008(2)
C19 0.028(3) 0.056(4) 0.055(3) 0.011(3) 0.013(2) 0.009(2)
O2 0.0315(19) 0.066(3) 0.044(2) 0.0064(17) 0.0129(16) 0.0044(17)
C20 0.056(4) 0.093(5) 0.049(3) 0.020(3) 0.024(3) 0.012(3)
C21 0.044(4) 0.146(8) 0.069(4) 0.016(5) 0.021(3) -0.004(4)
C22 0.055(5) 0.212(11) 0.074(5) 0.056(6) 0.033(4) 0.023(6)
C23 0.087(6) 0.122(8) 0.103(6) 0.014(5) 0.059(5) 0.026(5)
C24 0.063(5) 0.126(8) 0.080(5) 0.046(5) 0.019(4) 0.038(5)
C25 0.085(12) 0.095(13) 0.156(18) 0.026(11) 0.030(11) 0.021(10)
C26 0.089(12) 0.104(14) 0.076(10) 0.028(8) 0.003(8) 0.035(11)
C27 0.061(9) 0.135(15) 0.171(17) 0.080(13) 0.056(10) 0.066(9)
C25B 0.25(5) 0.18(3) 0.19(4) 0.01(3) 0.02(3) 0.16(3)
C26B 0.20(4) 0.15(3) 0.14(3) 0.12(2) 0.09(2) 0.11(3)
C27B 0.14(3) 0.30(5) 0.26(4) 0.21(4) 0.04(3) 0.14(3)
C28 0.035(3) 0.060(4) 0.060(3) 0.002(3) 0.009(3) 0.002(3)
C29 0.034(3) 0.089(5) 0.086(5) 0.004(4) 0.017(3) 0.000(3)
C30 0.051(4) 0.073(5) 0.098(5) -0.015(4) 0.012(4) 0.006(3)
C31 0.046(4) 0.088(6) 0.094(5) 0.025(4) 0.003(3) 0.012(3)
C32 0.034(3) 0.071(4) 0.050(3) 0.008(3) 0.020(2) 0.006(3)
C33 0.041(4) 0.088(5) 0.075(4) 0.008(4) 0.021(3) 0.011(3)
C34 0.053(4) 0.097(6) 0.054(4) 0.008(3) 0.024(3) 0.012(3)
C35 0.061(4) 0.079(5) 0.072(4) 0.009(3) 0.036(3) -0.006(3)
O3 0.0277(19) 0.054(2) 0.069(2) 0.0104(19) 0.0217(17) 0.0118(16)
N3 0.027(2) 0.045(3) 0.032(2) 0.0066(17) 0.0123(16) 0.0123(17)
C36 0.037(3) 0.048(3) 0.051(3) 0.006(2) 0.017(2) 0.008(2)
C37 0.041(3) 0.055(4) 0.062(4) 0.001(3) 0.017(3) 0.012(3)
C38 0.039(3) 0.048(4) 0.077(4) 0.006(3) 0.017(3) 0.004(2)
C39 0.035(3) 0.048(4) 0.072(4) 0.010(3) 0.018(3) 0.007(2)
C40 0.030(3) 0.078(5) 0.057(3) 0.013(3) 0.012(2) 0.019(3)
C41 0.034(3) 0.072(4) 0.048(3) 0.013(3) 0.018(2) 0.015(3)
C42 0.053(4) 0.047(4) 0.096(5) 0.008(3) 0.027(3) 0.014(3)
C43 0.070(5) 0.088(6) 0.137(7) -0.004(5) 0.052(5) 0.029(4)
C44 0.082(6) 0.056(5) 0.164(9) -0.002(5) 0.043(6) 0.016(4)
C45 0.080(6) 0.085(6) 0.124(7) 0.023(5) 0.014(5) 0.035(5)
C46 0.044(4) 0.060(4) 0.101(5) 0.016(4) 0.023(4) 0.011(3)
C47 0.053(7) 0.104(11) 0.158(14) 0.053(10) 0.061(8) 0.020(7)
C48 0.041(7) 0.079(9) 0.148(14) 0.025(10) 0.036(9) 0.013(6)
C49 0.056(9) 0.127(15) 0.122(12) 0.003(11) -0.002(8) 0.002(11)
C47B 0.033(14) 0.09(2) 0.29(4) -0.04(3) 0.05(2) -0.011(14)
C48B 0.055(16) 0.29(4) 0.13(2) 0.01(3) 0.054(16) 0.00(2)
C49B 0.038(11) 0.084(19) 0.16(3) 0.07(2) 0.018(16) 0.005(11)

_geom_special_details            
;
 All esds (except the esd in the dihedral angle between two l.s. planes)
 are estimated using the full covariance matrix.  The cell esds are taken
 into account individually in the estimation of esds in distances, angles
 and torsion angles; correlations between esds in cell parameters are only
 used when they are defined by crystal symmetry.  An approximate (isotropic)
 treatment of cell esds is used for estimating esds involving l.s. planes.
;

loop_
_geom_bond_atom_site_label_1
_geom_bond_atom_site_label_2
_geom_bond_distance
_geom_bond_site_symmetry_2
_geom_bond_publ_flag
Mo1 O4 1.684(4) . ?
Mo1 O1 1.956(4) . ?
Mo1 N3 1.986(4) . ?
Mo1 N1 2.039(4) . ?
Mo1 O3 2.090(4) . ?
Mo1 N2 2.150(4) . ?
O1 C1 1.340(7) . ?
C1 C2 1.404(8) . ?
C1 C6 1.418(8) . ?
C2 C3 1.383(9) . ?
C2 C20 1.549(8) . ?
C3 C4 1.419(9) . ?
C3 H3A 0.9300 . ?
C4 C5 1.386(9) . ?
C4 C24 1.529(9) . ?
C5 C6 1.392(8) . ?
C5 H5A 0.9300 . ?
C6 N1 1.398(7) . ?
N1 C7 1.407(7) . ?
C7 C12 1.409(7) . ?
C7 C8 1.424(8) . ?
C8 C9 1.370(8) . ?
C8 H8A 0.9300 . ?
C9 C10 1.368(9) . ?
C9 H9A 0.9300 . ?
C10 C11 1.370(8) . ?
C10 H10A 0.9300 . ?
C11 C12 1.411(8) . ?
C11 H11A 0.9300 . ?
C12 C13 1.454(7) . ?
C13 N2 1.306(6) . ?
C13 O2 1.350(6) . ?
N2 C14 1.404(7) . ?
C14 C15 1.374(7) . ?
C14 C19 1.393(7) . ?
C15 C16 1.377(8) . ?
C15 H15A 0.9300 . ?
C16 C17 1.423(7) . ?
C16 C28 1.523(7) . ?
C17 C18 1.388(8) . ?
C17 H17A 0.9300 . ?
C18 C19 1.382(7) . ?
C18 C32 1.535(7) . ?
C19 O2 1.395(6) . ?
C20 C23 1.508(10) . ?
C20 C21 1.515(9) . ?
C20 C22 1.532(9) . ?
C21 H21A 0.9600 . ?
C21 H21B 0.9600 . ?
C21 H21C 0.9600 . ?
C22 H22A 0.9600 . ?
C22 H22B 0.9600 . ?
C22 H22C 0.9600 . ?
C23 H23A 0.9600 . ?
C23 H23B 0.9600 . ?
C23 H23C 0.9600 . ?
C24 C26B 1.514(10) . ?
C24 C25B 1.516(10) . ?
C24 C25 1.517(9) . ?
C24 C27 1.518(9) . ?
C24 C26 1.519(9) . ?
C24 C27B 1.525(10) . ?
C25 H25A 0.9600 . ?
C25 H25B 0.9600 . ?
C25 H25C 0.9600 . ?
C26 H26A 0.9600 . ?
C26 H26B 0.9600 . ?
C26 H26C 0.9600 . ?
C27 H27A 0.9600 . ?
C27 H27B 0.9600 . ?
C27 H27C 0.9600 . ?
C25B H25D 0.9600 . ?
C25B H25E 0.9600 . ?
C25B H25F 0.9600 . ?
C26B H26D 0.9600 . ?
C26B H26E 0.9600 . ?
C26B H26F 0.9600 . ?
C27B H27D 0.9600 . ?
C27B H27E 0.9600 . ?
C27B H27F 0.9600 . ?
C28 C30 1.534(9) . ?
C28 C31 1.537(9) . ?
C28 C29 1.546(8) . ?
C29 H29A 0.9600 . ?
C29 H29B 0.9600 . ?
C29 H29C 0.9600 . ?
C30 H30A 0.9600 . ?
C30 H30B 0.9600 . ?
C30 H30C 0.9600 . ?
C31 H31A 0.9600 . ?
C31 H31B 0.9600 . ?
C31 H31C 0.9600 . ?
C32 C33 1.512(8) . ?
C32 C34 1.532(8) . ?
C32 C35 1.551(9) . ?
C33 H33A 0.9600 . ?
C33 H33B 0.9600 . ?
C33 H33C 0.9600 . ?
C34 H34A 0.9600 . ?
C34 H34B 0.9600 . ?
C34 H34C 0.9600 . ?
C35 H35A 0.9600 . ?
C35 H35B 0.9600 . ?
C35 H35C 0.9600 . ?
O3 C36 1.316(6) . ?
N3 C41 1.312(7) . ?
N3 H1N4 0.8900 . ?
N3 H2N4 0.8900 . ?
C36 C37 1.393(8) . ?
C36 C41 1.427(7) . ?
C37 C38 1.387(8) . ?
C37 C42 1.543(8) . ?
C38 C39 1.404(8) . ?
C38 H38A 0.9300 . ?
C39 C40 1.367(8) . ?
C39 C46 1.550(8) . ?
C40 C41 1.403(7) . ?
C40 H40A 0.9300 . ?
C42 C44 1.514(10) . ?
C42 C45 1.525(10) . ?
C42 C43 1.528(10) . ?
C43 H43A 0.9600 . ?
C43 H43B 0.9600 . ?
C43 H43C 0.9600 . ?
C44 H44A 0.9600 . ?
C44 H44B 0.9600 . ?
C44 H44C 0.9600 . ?
C45 H45A 0.9600 . ?
C45 H45B 0.9600 . ?
C45 H45C 0.9600 . ?
C46 C48 1.510(8) . ?
C46 C47B 1.514(10) . ?
C46 C49B 1.515(10) . ?
C46 C48B 1.518(10) . ?
C46 C47 1.522(8) . ?
C46 C49 1.525(9) . ?
C47 H47A 0.9600 . ?
C47 H47B 0.9600 . ?
C47 H47C 0.9600 . ?
C48 H48A 0.9600 . ?
C48 H48B 0.9600 . ?
C48 H48C 0.9600 . ?
C49 H49A 0.9600 . ?
C49 H49B 0.9600 . ?
C49 H49C 0.9600 . ?
C47B H47D 0.9600 . ?
C47B H47E 0.9600 . ?
C47B H47F 0.9600 . ?
C48B H48D 0.9600 . ?
C48B H48E 0.9600 . ?
C48B H48F 0.9600 . ?
C49B H49D 0.9600 . ?
C49B H49E 0.9600 . ?
C49B H49F 0.9600 . ?

loop_
_geom_angle_atom_site_label_1
_geom_angle_atom_site_label_2
_geom_angle_atom_site_label_3
_geom_angle
_geom_angle_site_symmetry_1
_geom_angle_site_symmetry_3
_geom_angle_publ_flag
O4 Mo1 O1 108.18(18) . . ?
O4 Mo1 N3 92.28(19) . . ?
O1 Mo1 N3 86.50(16) . . ?
O4 Mo1 N1 108.4(2) . . ?
O1 Mo1 N1 78.77(16) . . ?
N3 Mo1 N1 157.50(18) . . ?
O4 Mo1 O3 159.76(18) . . ?
O1 Mo1 O3 87.33(16) . . ?
N3 Mo1 O3 75.35(15) . . ?
N1 Mo1 O3 86.96(17) . . ?
O4 Mo1 N2 89.04(18) . . ?
O1 Mo1 N2 158.34(17) . . ?
N3 Mo1 N2 106.35(15) . . ?
N1 Mo1 N2 83.43(16) . . ?
O3 Mo1 N2 79.46(16) . . ?
C1 O1 Mo1 114.8(3) . . ?
O1 C1 C2 123.5(5) . . ?
O1 C1 C6 115.7(5) . . ?
C2 C1 C6 120.8(5) . . ?
C3 C2 C1 117.2(5) . . ?
C3 C2 C20 122.2(6) . . ?
C1 C2 C20 120.5(6) . . ?
C2 C3 C4 123.1(6) . . ?
C2 C3 H3A 118.5 . . ?
C4 C3 H3A 118.5 . . ?
C5 C4 C3 118.6(6) . . ?
C5 C4 C24 122.5(6) . . ?
C3 C4 C24 118.9(6) . . ?
C4 C5 C6 120.1(5) . . ?
C4 C5 H5A 120.0 . . ?
C6 C5 H5A 120.0 . . ?
C5 C6 N1 127.3(5) . . ?
C5 C6 C1 120.2(5) . . ?
N1 C6 C1 112.5(5) . . ?
C6 N1 C7 122.5(5) . . ?
C6 N1 Mo1 111.0(3) . . ?
C7 N1 Mo1 126.2(4) . . ?
N1 C7 C12 121.8(5) . . ?
N1 C7 C8 121.1(5) . . ?
C12 C7 C8 117.1(5) . . ?
C9 C8 C7 121.1(6) . . ?
C9 C8 H8A 119.5 . . ?
C7 C8 H8A 119.5 . . ?
C10 C9 C8 121.5(6) . . ?
C10 C9 H9A 119.2 . . ?
C8 C9 H9A 119.2 . . ?
C9 C10 C11 119.3(6) . . ?
C9 C10 H10A 120.3 . . ?
C11 C10 H10A 120.3 . . ?
C10 C11 C12 121.4(6) . . ?
C10 C11 H11A 119.3 . . ?
C12 C11 H11A 119.3 . . ?
C7 C12 C11 119.5(5) . . ?
C7 C12 C13 121.7(5) . . ?
C11 C12 C13 118.3(5) . . ?
N2 C13 O2 113.9(4) . . ?
N2 C13 C12 127.9(5) . . ?
O2 C13 C12 118.1(4) . . ?
C13 N2 C14 106.0(4) . . ?
C13 N2 Mo1 123.4(3) . . ?
C14 N2 Mo1 130.0(3) . . ?
C15 C14 C19 121.5(5) . . ?
C15 C14 N2 131.0(5) . . ?
C19 C14 N2 107.5(5) . . ?
C14 C15 C16 117.5(5) . . ?
C14 C15 H15A 121.2 . . ?
C16 C15 H15A 121.2 . . ?
C15 C16 C17 119.4(5) . . ?
C15 C16 C28 122.6(5) . . ?
C17 C16 C28 117.9(5) . . ?
C18 C17 C16 124.3(5) . . ?
C18 C17 H17A 117.8 . . ?
C16 C17 H17A 117.8 . . ?
C19 C18 C17 113.3(5) . . ?
C19 C18 C32 122.1(5) . . ?
C17 C18 C32 124.5(5) . . ?
C18 C19 C14 123.8(5) . . ?
C18 C19 O2 129.0(5) . . ?
C14 C19 O2 107.2(5) . . ?
C13 O2 C19 105.4(4) . . ?
C23 C20 C21 111.4(7) . . ?
C23 C20 C22 107.9(7) . . ?
C21 C20 C22 107.0(6) . . ?
C23 C20 C2 109.7(6) . . ?
C21 C20 C2 109.3(5) . . ?
C22 C20 C2 111.5(6) . . ?
C20 C21 H21A 109.5 . . ?
C20 C21 H21B 109.5 . . ?
H21A C21 H21B 109.5 . . ?
C20 C21 H21C 109.5 . . ?
H21A C21 H21C 109.5 . . ?
H21B C21 H21C 109.5 . . ?
C20 C22 H22A 109.5 . . ?
C20 C22 H22B 109.5 . . ?
H22A C22 H22B 109.5 . . ?
C20 C22 H22C 109.5 . . ?
H22A C22 H22C 109.5 . . ?
H22B C22 H22C 109.5 . . ?
C20 C23 H23A 109.5 . . ?
C20 C23 H23B 109.5 . . ?
H23A C23 H23B 109.5 . . ?
C20 C23 H23C 109.5 . . ?
H23A C23 H23C 109.5 . . ?
H23B C23 H23C 109.5 . . ?
C26B C24 C25B 110(2) . . ?
C25 C24 C27 109.6(12) . . ?
C25 C24 C26 105.4(12) . . ?
C27 C24 C26 110.8(14) . . ?
C26B C24 C27B 104(2) . . ?
C25B C24 C27B 114(3) . . ?
C26B C24 C4 117.2(15) . . ?
C25B C24 C4 108.1(16) . . ?
C25 C24 C4 109.4(10) . . ?
C27 C24 C4 114.6(9) . . ?
C26 C24 C4 106.5(9) . . ?
C27B C24 C4 102.9(12) . . ?
C24 C25 H25A 109.5 . . ?
C24 C25 H25B 109.5 . . ?
H25A C25 H25B 109.5 . . ?
C24 C25 H25C 109.5 . . ?
H25A C25 H25C 109.5 . . ?
H25B C25 H25C 109.5 . . ?
C24 C26 H26A 109.5 . . ?
C24 C26 H26B 109.5 . . ?
H26A C26 H26B 109.5 . . ?
C24 C26 H26C 109.5 . . ?
H26A C26 H26C 109.5 . . ?
H26B C26 H26C 109.5 . . ?
C24 C27 H27A 109.5 . . ?
C24 C27 H27B 109.5 . . ?
H27A C27 H27B 109.5 . . ?
C24 C27 H27C 109.5 . . ?
H27A C27 H27C 109.5 . . ?
H27B C27 H27C 109.5 . . ?
C24 C25B H25D 109.5 . . ?
C24 C25B H25E 109.5 . . ?
H25D C25B H25E 109.5 . . ?
C24 C25B H25F 109.5 . . ?
H25D C25B H25F 109.5 . . ?
H25E C25B H25F 109.5 . . ?
C24 C26B H26D 109.5 . . ?
C24 C26B H26E 109.5 . . ?
H26D C26B H26E 109.5 . . ?
C24 C26B H26F 109.5 . . ?
H26D C26B H26F 109.5 . . ?
H26E C26B H26F 109.5 . . ?
C24 C27B H27D 109.5 . . ?
C24 C27B H27E 109.5 . . ?
H27D C27B H27E 109.5 . . ?
C24 C27B H27F 109.5 . . ?
H27D C27B H27F 109.5 . . ?
H27E C27B H27F 109.5 . . ?
C16 C28 C30 110.8(5) . . ?
C16 C28 C31 108.8(5) . . ?
C30 C28 C31 109.7(6) . . ?
C16 C28 C29 111.7(5) . . ?
C30 C28 C29 108.6(6) . . ?
C31 C28 C29 107.2(5) . . ?
C28 C29 H29A 109.5 . . ?
C28 C29 H29B 109.5 . . ?
H29A C29 H29B 109.5 . . ?
C28 C29 H29C 109.5 . . ?
H29A C29 H29C 109.5 . . ?
H29B C29 H29C 109.5 . . ?
C28 C30 H30A 109.5 . . ?
C28 C30 H30B 109.5 . . ?
H30A C30 H30B 109.5 . . ?
C28 C30 H30C 109.5 . . ?
H30A C30 H30C 109.5 . . ?
H30B C30 H30C 109.5 . . ?
C28 C31 H31A 109.5 . . ?
C28 C31 H31B 109.5 . . ?
H31A C31 H31B 109.5 . . ?
C28 C31 H31C 109.5 . . ?
H31A C31 H31C 109.5 . . ?
H31B C31 H31C 109.5 . . ?
C33 C32 C34 108.7(5) . . ?
C33 C32 C18 110.6(5) . . ?
C34 C32 C18 111.1(5) . . ?
C33 C32 C35 110.5(5) . . ?
C34 C32 C35 108.7(5) . . ?
C18 C32 C35 107.3(5) . . ?
C32 C33 H33A 109.5 . . ?
C32 C33 H33B 109.5 . . ?
H33A C33 H33B 109.5 . . ?
C32 C33 H33C 109.5 . . ?
H33A C33 H33C 109.5 . . ?
H33B C33 H33C 109.5 . . ?
C32 C34 H34A 109.5 . . ?
C32 C34 H34B 109.5 . . ?
H34A C34 H34B 109.5 . . ?
C32 C34 H34C 109.5 . . ?
H34A C34 H34C 109.5 . . ?
H34B C34 H34C 109.5 . . ?
C32 C35 H35A 109.5 . . ?
C32 C35 H35B 109.5 . . ?
H35A C35 H35B 109.5 . . ?
C32 C35 H35C 109.5 . . ?
H35A C35 H35C 109.5 . . ?
H35B C35 H35C 109.5 . . ?
C36 O3 Mo1 115.3(3) . . ?
C41 N3 Mo1 118.3(3) . . ?
C41 N3 H1N4 107.7 . . ?
Mo1 N3 H1N4 107.7 . . ?
C41 N3 H2N4 107.7 . . ?
Mo1 N3 H2N4 107.7 . . ?
H1N4 N3 H2N4 107.1 . . ?
O3 C36 C37 126.2(5) . . ?
O3 C36 C41 113.6(5) . . ?
C37 C36 C41 120.2(5) . . ?
C38 C37 C36 116.7(5) . . ?
C38 C37 C42 122.3(6) . . ?
C36 C37 C42 121.0(5) . . ?
C37 C38 C39 124.0(6) . . ?
C37 C38 H38A 118.0 . . ?
C39 C38 H38A 118.0 . . ?
C40 C39 C38 118.9(5) . . ?
C40 C39 C46 121.9(5) . . ?
C38 C39 C46 119.2(5) . . ?
C39 C40 C41 119.4(5) . . ?
C39 C40 H40A 120.3 . . ?
C41 C40 H40A 120.3 . . ?
N3 C41 C40 125.3(5) . . ?
N3 C41 C36 114.2(5) . . ?
C40 C41 C36 120.6(6) . . ?
C44 C42 C45 108.3(7) . . ?
C44 C42 C43 108.0(6) . . ?
C45 C42 C43 109.6(6) . . ?
C44 C42 C37 112.8(6) . . ?
C45 C42 C37 108.6(6) . . ?
C43 C42 C37 109.5(6) . . ?
C42 C43 H43A 109.5 . . ?
C42 C43 H43B 109.5 . . ?
H43A C43 H43B 109.5 . . ?
C42 C43 H43C 109.5 . . ?
H43A C43 H43C 109.5 . . ?
H43B C43 H43C 109.5 . . ?
C42 C44 H44A 109.5 . . ?
C42 C44 H44B 109.5 . . ?
H44A C44 H44B 109.5 . . ?
C42 C44 H44C 109.5 . . ?
H44A C44 H44C 109.5 . . ?
H44B C44 H44C 109.5 . . ?
C42 C45 H45A 109.5 . . ?
C42 C45 H45B 109.5 . . ?
H45A C45 H45B 109.5 . . ?
C42 C45 H45C 109.5 . . ?
H45A C45 H45C 109.5 . . ?
H45B C45 H45C 109.5 . . ?
C47B C46 C49B 105(2) . . ?
C47B C46 C48B 118(2) . . ?
C49B C46 C48B 105(2) . . ?
C48 C46 C47 109.0(9) . . ?
C48 C46 C49 107.6(11) . . ?
C47 C46 C49 109.3(11) . . ?
C48 C46 C39 112.7(7) . . ?
C47B C46 C39 112.7(14) . . ?
C49B C46 C39 109.2(11) . . ?
C48B C46 C39 106.7(12) . . ?
C47 C46 C39 109.1(7) . . ?
C49 C46 C39 109.1(9) . . ?
C46 C47 H47A 109.5 . . ?
C46 C47 H47B 109.5 . . ?
H47A C47 H47B 109.5 . . ?
C46 C47 H47C 109.5 . . ?
H47A C47 H47C 109.5 . . ?
H47B C47 H47C 109.5 . . ?
C46 C48 H48A 109.5 . . ?
C46 C48 H48B 109.5 . . ?
H48A C48 H48B 109.5 . . ?
C46 C48 H48C 109.5 . . ?
H48A C48 H48C 109.5 . . ?
H48B C48 H48C 109.5 . . ?
C46 C49 H49A 109.5 . . ?
C46 C49 H49B 109.5 . . ?
H49A C49 H49B 109.5 . . ?
C46 C49 H49C 109.5 . . ?
H49A C49 H49C 109.5 . . ?
H49B C49 H49C 109.5 . . ?
C46 C47B H47D 109.5 . . ?
C46 C47B H47E 109.5 . . ?
H47D C47B H47E 109.5 . . ?
C46 C47B H47F 109.5 . . ?
H47D C47B H47F 109.5 . . ?
H47E C47B H47F 109.5 . . ?
C46 C48B H48D 109.5 . . ?
C46 C48B H48E 109.5 . . ?
H48D C48B H48E 109.5 . . ?
C46 C48B H48F 109.5 . . ?
H48D C48B H48F 109.5 . . ?
H48E C48B H48F 109.5 . . ?
C46 C49B H49D 109.5 . . ?
C46 C49B H49E 109.5 . . ?
H49D C49B H49E 109.5 . . ?
C46 C49B H49F 109.5 . . ?
H49D C49B H49F 109.5 . . ?
H49E C49B H49F 109.5 . . ?

loop_
_geom_torsion_atom_site_label_1
_geom_torsion_atom_site_label_2
_geom_torsion_atom_site_label_3
_geom_torsion_atom_site_label_4
_geom_torsion
_geom_torsion_site_symmetry_1
_geom_torsion_site_symmetry_2
_geom_torsion_site_symmetry_3
_geom_torsion_site_symmetry_4
_geom_torsion_publ_flag
Mo1 O1 C1 C2 -161.4(5) . . . . ?
Mo1 O1 C1 C6 17.6(6) . . . . ?
O1 C1 C2 C3 177.1(6) . . . . ?
C6 C1 C2 C3 -1.8(9) . . . . ?
O1 C1 C2 C20 -1.8(9) . . . . ?
C6 C1 C2 C20 179.3(6) . . . . ?
C1 C2 C3 C4 -0.6(10) . . . . ?
C20 C2 C3 C4 178.3(7) . . . . ?
C2 C3 C4 C5 1.2(11) . . . . ?
C2 C3 C4 C24 -178.5(7) . . . . ?
C3 C4 C5 C6 0.7(10) . . . . ?
C24 C4 C5 C6 -179.7(7) . . . . ?
C4 C5 C6 N1 178.9(6) . . . . ?
C4 C5 C6 C1 -3.0(9) . . . . ?
O1 C1 C6 C5 -175.4(5) . . . . ?
C2 C1 C6 C5 3.6(9) . . . . ?
O1 C1 C6 N1 3.0(7) . . . . ?
C2 C1 C6 N1 -178.0(5) . . . . ?
C5 C6 N1 C7 -27.8(9) . . . . ?
C1 C6 N1 C7 154.0(5) . . . . ?
C5 C6 N1 Mo1 157.4(5) . . . . ?
C1 C6 N1 Mo1 -20.8(6) . . . . ?
C6 N1 C7 C12 156.5(6) . . . . ?
Mo1 N1 C7 C12 -29.6(8) . . . . ?
C6 N1 C7 C8 -24.5(9) . . . . ?
Mo1 N1 C7 C8 149.4(5) . . . . ?
N1 C7 C8 C9 178.8(6) . . . . ?
C12 C7 C8 C9 -2.1(10) . . . . ?
C7 C8 C9 C10 0.5(11) . . . . ?
C8 C9 C10 C11 1.1(11) . . . . ?
C9 C10 C11 C12 -1.1(11) . . . . ?
N1 C7 C12 C11 -178.8(6) . . . . ?
C8 C7 C12 C11 2.1(9) . . . . ?
N1 C7 C12 C13 -7.2(9) . . . . ?
C8 C7 C12 C13 173.7(6) . . . . ?
C10 C11 C12 C7 -0.6(10) . . . . ?
C10 C11 C12 C13 -172.5(6) . . . . ?
C7 C12 C13 N2 15.1(9) . . . . ?
C11 C12 C13 N2 -173.2(6) . . . . ?
C7 C12 C13 O2 -160.9(5) . . . . ?
C11 C12 C13 O2 10.9(8) . . . . ?
O2 C13 N2 C14 1.1(6) . . . . ?
C12 C13 N2 C14 -175.0(6) . . . . ?
O2 C13 N2 Mo1 -171.0(3) . . . . ?
C12 C13 N2 Mo1 12.9(8) . . . . ?
C13 N2 C14 C15 179.3(6) . . . . ?
Mo1 N2 C14 C15 -9.4(9) . . . . ?
C13 N2 C14 C19 -1.2(6) . . . . ?
Mo1 N2 C14 C19 170.1(4) . . . . ?
C19 C14 C15 C16 0.0(9) . . . . ?
N2 C14 C15 C16 179.5(6) . . . . ?
C14 C15 C16 C17 -1.8(8) . . . . ?
C14 C15 C16 C28 -179.5(6) . . . . ?
C15 C16 C17 C18 2.4(9) . . . . ?
C28 C16 C17 C18 -179.8(5) . . . . ?
C16 C17 C18 C19 -0.9(9) . . . . ?
C16 C17 C18 C32 -179.8(5) . . . . ?
C17 C18 C19 C14 -1.0(8) . . . . ?
C32 C18 C19 C14 177.9(5) . . . . ?
C17 C18 C19 O2 -179.8(6) . . . . ?
C32 C18 C19 O2 -0.8(9) . . . . ?
C15 C14 C19 C18 1.6(9) . . . . ?
N2 C14 C19 C18 -178.0(5) . . . . ?
C15 C14 C19 O2 -179.5(5) . . . . ?
N2 C14 C19 O2 0.9(6) . . . . ?
N2 C13 O2 C19 -0.5(6) . . . . ?
C12 C13 O2 C19 176.0(5) . . . . ?
C18 C19 O2 C13 178.6(6) . . . . ?
C14 C19 O2 C13 -0.3(6) . . . . ?
C3 C2 C20 C23 123.7(7) . . . . ?
C1 C2 C20 C23 -57.4(8) . . . . ?
C3 C2 C20 C21 -113.9(7) . . . . ?
C1 C2 C20 C21 65.0(8) . . . . ?
C3 C2 C20 C22 4.2(10) . . . . ?
C1 C2 C20 C22 -176.9(6) . . . . ?
C5 C4 C24 C26B 152.5(19) . . . . ?
C3 C4 C24 C26B -28(2) . . . . ?
C5 C4 C24 C25B -82(2) . . . . ?
C3 C4 C24 C25B 98(2) . . . . ?
C5 C4 C24 C25 -123.3(11) . . . . ?
C3 C4 C24 C25 56.3(12) . . . . ?
C5 C4 C24 C27 0.3(15) . . . . ?
C3 C4 C24 C27 179.9(12) . . . . ?
C5 C4 C24 C26 123.2(11) . . . . ?
C3 C4 C24 C26 -57.1(12) . . . . ?
C5 C4 C24 C27B 39(2) . . . . ?
C3 C4 C24 C27B -142(2) . . . . ?
C15 C16 C28 C30 -132.9(6) . . . . ?
C17 C16 C28 C30 49.3(8) . . . . ?
C15 C16 C28 C31 106.4(7) . . . . ?
C17 C16 C28 C31 -71.3(7) . . . . ?
C15 C16 C28 C29 -11.7(8) . . . . ?
C17 C16 C28 C29 170.5(5) . . . . ?
C19 C18 C32 C33 56.6(7) . . . . ?
C17 C18 C32 C33 -124.5(6) . . . . ?
C19 C18 C32 C34 177.4(5) . . . . ?
C17 C18 C32 C34 -3.7(8) . . . . ?
C19 C18 C32 C35 -63.9(7) . . . . ?
C17 C18 C32 C35 115.0(6) . . . . ?
Mo1 O3 C36 C37 -170.1(4) . . . . ?
Mo1 O3 C36 C41 9.0(6) . . . . ?
O3 C36 C37 C38 174.9(5) . . . . ?
C41 C36 C37 C38 -4.1(8) . . . . ?
O3 C36 C37 C42 -5.4(9) . . . . ?
C41 C36 C37 C42 175.6(5) . . . . ?
C36 C37 C38 C39 1.1(9) . . . . ?
C42 C37 C38 C39 -178.6(6) . . . . ?
C37 C38 C39 C40 2.6(10) . . . . ?
C37 C38 C39 C46 -176.0(6) . . . . ?
C38 C39 C40 C41 -3.2(8) . . . . ?
C46 C39 C40 C41 175.4(5) . . . . ?
Mo1 N3 C41 C40 162.9(4) . . . . ?
Mo1 N3 C41 C36 -17.4(6) . . . . ?
C39 C40 C41 N3 179.9(5) . . . . ?
C39 C40 C41 C36 0.2(8) . . . . ?
O3 C36 C41 N3 4.7(7) . . . . ?
C37 C36 C41 N3 -176.2(5) . . . . ?
O3 C36 C41 C40 -175.5(5) . . . . ?
C37 C36 C41 C40 3.6(8) . . . . ?
C38 C37 C42 C44 1.0(9) . . . . ?
C36 C37 C42 C44 -178.6(6) . . . . ?
C38 C37 C42 C45 -119.0(7) . . . . ?
C36 C37 C42 C45 61.4(8) . . . . ?
C38 C37 C42 C43 121.4(7) . . . . ?
C36 C37 C42 C43 -58.3(8) . . . . ?
C40 C39 C46 C48 -3.2(11) . . . . ?
C38 C39 C46 C48 175.4(9) . . . . ?
C40 C39 C46 C47B 154(2) . . . . ?
C38 C39 C46 C47B -27(2) . . . . ?
C40 C39 C46 C49B 37.7(16) . . . . ?
C38 C39 C46 C49B -143.7(15) . . . . ?
C40 C39 C46 C48B -75(2) . . . . ?
C38 C39 C46 C48B 103(2) . . . . ?
C40 C39 C46 C47 -124.4(9) . . . . ?
C38 C39 C46 C47 54.2(10) . . . . ?
C40 C39 C46 C49 116.3(10) . . . . ?
C38 C39 C46 C49 -65.1(10) . . . . ?

_refine_diff_density_max         1.015
_refine_diff_density_min         -1.115
_refine_diff_density_rms         0.104

_shelx_res_file                  
;
TITL e1432a_a.res in P-1
    e1432a_a.res
    created by SHELXL-2017/1 at 07:23:29 on 20-May-2018
REM Old TITL exp_1432a in P1

REM SHELXT solution in P-1
REM R1 0.206,  Rweak 0.020,  Alpha 0.048,  Orientation as input
REM Formula found by SHELXT:  C48 N2 O5 Mo

CELL  0.71073  10.6437  14.3165  16.2402   96.269  104.683   96.637
ZERR    2.000   0.0004   0.0010   0.0011    0.006    0.005    0.005
LATT  1
SFAC C H N O MO
UNIT 98.00 132.00 6.00 8.00 2.00

TEMP  20
SIZE  0.531 0.385 0.167

L.S. 15
BOND $H
FMAP 2
PLAN 40

DFIX  1.52 0.01 C24 C25  C24 C26  C24 C27
DFIX  1.52 0.01 C24 C25b  C24 C26b  C24 C27b
DFIX  1.52 0.01 C46 C47  C46 C48  C46 C49
DFIX  1.52 0.01 C46 C47B  C46 C48B  C46 C49B

OMIT  -3
OMIT   1   0   0
OMIT   0   1   1
OMIT  -3   1   0
OMIT   7 -10   6

ISOR 0.03 0.06 C25 C26 C27 C25b C26b C27b
ISOR 0.03 0.06 C47 C48 C49 C47b C48b C49b

CONF
ACTA
HTAB

WGHT    0.116300
FVAR       0.34788   0.65186
MO1   5    0.543089    0.891863    0.768516    11.00000    0.03564    0.05733 =
         0.05205    0.00666    0.01844    0.00816
O4    4    0.547484    1.008945    0.763032    11.00000    0.05323    0.06082 =
         0.06487    0.00244    0.02332    0.01061
O1    4    0.503998    0.867662    0.876289    11.00000    0.04147    0.07627 =
         0.05375    0.01145    0.02227    0.01277
C1    1    0.587332    0.819102    0.924591    11.00000    0.04428    0.06351 =
         0.04106    0.00478    0.01445    0.00839
C2    1    0.558134    0.771635    0.990186    11.00000    0.04636    0.07983 =
         0.04308   -0.00118    0.01623    0.00862
C3    1    0.651251    0.720704    1.032249    11.00000    0.04819    0.10359 =
         0.05040    0.02277    0.01597    0.01542
AFIX  43
H3A   2    0.633999    0.689285    1.076273    11.00000   -1.20000
AFIX   0
C4    1    0.771855    0.714153    1.011373    11.00000    0.05260    0.08966 =
         0.05799    0.01477    0.01056    0.02351
C5    1    0.798860    0.762352    0.946886    11.00000    0.04474    0.07929 =
         0.04991    0.01134    0.01980    0.00863
AFIX  43
H5A   2    0.876939    0.758483    0.931781    11.00000   -1.20000
AFIX   0
C6    1    0.709228    0.816562    0.904690    11.00000    0.04108    0.06889 =
         0.03854    0.00486    0.01281    0.00854
N1    3    0.722131    0.870349    0.839666    11.00000    0.03541    0.05917 =
         0.04380    0.00944    0.01639    0.00363
C7    1    0.845058    0.910079    0.831808    11.00000    0.03047    0.06967 =
         0.04868    0.00674    0.01195    0.00605
C8    1    0.957455    0.930079    0.904184    11.00000    0.04827    0.09157 =
         0.04606    0.00894    0.01149    0.00135
AFIX  43
H8A   2    0.949146    0.917748    0.957757    11.00000   -1.20000
AFIX   0
C9    1    1.077560    0.967174    0.896157    11.00000    0.03851    0.09116 =
         0.06143   -0.00042    0.00581   -0.00641
AFIX  43
H9A   2    1.149419    0.979061    0.944405    11.00000   -1.20000
AFIX   0
C10   1    1.094238    0.987131    0.818825    11.00000    0.04337    0.08394 =
         0.06985    0.00881    0.01570   -0.00721
AFIX  43
H10A  2    1.176833    1.011253    0.814366    11.00000   -1.20000
AFIX   0
C11   1    0.988088    0.971239    0.748012    11.00000    0.04171    0.08073 =
         0.06091    0.01224    0.02035   -0.00214
AFIX  43
H11A  2    0.999188    0.985863    0.695653    11.00000   -1.20000
AFIX   0
C12   1    0.862210    0.933140    0.752806    11.00000    0.03548    0.05029 =
         0.04806    0.01030    0.01133    0.00413
C13   1    0.757822    0.907182    0.673267    11.00000    0.03782    0.05217 =
         0.04723    0.00668    0.02129    0.00227
N2    3    0.633199    0.879354    0.664179    11.00000    0.03441    0.05482 =
         0.04622    0.00928    0.01549    0.00821
C14   1    0.575646    0.855093    0.575335    11.00000    0.03902    0.05376 =
         0.04635    0.00431    0.01714    0.00492
C15   1    0.448151    0.820764    0.529679    11.00000    0.03050    0.06262 =
         0.05861    0.00508    0.01932    0.00451
AFIX  43
H15A  2    0.382634    0.809168    0.557384    11.00000   -1.20000
AFIX   0
C16   1    0.421058    0.804184    0.441384    11.00000    0.03610    0.04694 =
         0.06004    0.00596    0.01441    0.00334
C17   1    0.523443    0.825489    0.401507    11.00000    0.04448    0.05667 =
         0.04968    0.00809    0.01569    0.01073
AFIX  43
H17A  2    0.502079    0.815949    0.341725    11.00000   -1.20000
AFIX   0
C18   1    0.653121    0.859577    0.445957    11.00000    0.03771    0.05178 =
         0.05102    0.00934    0.01544    0.00767
C19   1    0.674251    0.872602    0.534255    11.00000    0.02776    0.05563 =
         0.05487    0.01147    0.01263    0.00927
O2    4    0.790823    0.905735    0.598205    11.00000    0.03146    0.06584 =
         0.04395    0.00635    0.01286    0.00441
C20   1    0.425459    0.775629    1.012371    11.00000    0.05560    0.09297 =
         0.04925    0.01983    0.02391    0.01226
C21   1    0.314607    0.726200    0.936369    11.00000    0.04415    0.14649 =
         0.06935    0.01639    0.02109   -0.00351
AFIX 137
H21A  2    0.303905    0.764518    0.890815    11.00000   -1.20000
H21B  2    0.234677    0.717167    0.953578    11.00000   -1.20000
H21C  2    0.334982    0.665586    0.916545    11.00000   -1.20000
AFIX   0
C22   1    0.417939    0.723570    1.088963    11.00000    0.05499    0.21159 =
         0.07402    0.05622    0.03348    0.02267
AFIX 137
H22A  2    0.331521    0.721474    1.097191    11.00000   -1.20000
H22B  2    0.481445    0.756642    1.139859    11.00000   -1.20000
H22C  2    0.436138    0.659981    1.077820    11.00000   -1.20000
AFIX   0
C23   1    0.409823    0.877657    1.035790    11.00000    0.08711    0.12211 =
         0.10346    0.01410    0.05858    0.02582
AFIX 137
H23A  2    0.403900    0.909991    0.986481    11.00000   -1.20000
H23B  2    0.484331    0.908232    1.081479    11.00000   -1.20000
H23C  2    0.331281    0.879718    1.054321    11.00000   -1.20000
AFIX   0
C24   1    0.866658    0.653949    1.060344    11.00000    0.06278    0.12567 =
         0.07994    0.04579    0.01862    0.03831
PART   1
C25   1    0.796878    0.553333    1.051727    10.60000    0.08511    0.09499 =
         0.15555    0.02641    0.02959    0.02086
AFIX 137
H25A  2    0.852491    0.517691    1.088318    10.60000   -1.20000
H25B  2    0.777298    0.523675    0.993075    10.60000   -1.20000
H25C  2    0.716696    0.554972    1.068336    10.60000   -1.20000
AFIX   0
C26   1    0.896465    0.693400    1.155060    10.60000    0.08929    0.10432 =
         0.07622    0.02843    0.00280    0.03453
AFIX 137
H26A  2    0.946774    0.652753    1.188998    10.60000   -1.20000
H26B  2    0.815639    0.696347    1.170595    10.60000   -1.20000
H26C  2    0.945819    0.756032    1.165450    10.60000   -1.20000
AFIX   0
C27   1    0.992576    0.651676    1.032908    10.60000    0.06136    0.13534 =
         0.17054    0.08005    0.05634    0.06574
AFIX 137
H27A  2    1.048164    0.614975    1.068280    10.60000   -1.20000
H27B  2    1.037282    0.715321    1.039282    10.60000   -1.20000
H27C  2    0.971894    0.623293    0.973816    10.60000   -1.20000
AFIX   0
PART   2
C25B  1    0.846424    0.557357    1.006321    10.40000    0.25499    0.17571 =
         0.18536    0.01066    0.01602    0.15942
AFIX 137
H25D  2    0.901260    0.517068    1.037506    10.40000   -1.20000
H25E  2    0.869149    0.564585    0.953575    10.40000   -1.20000
H25F  2    0.756053    0.529258    0.993676    10.40000   -1.20000
AFIX   0
C26B  1    0.861670    0.642783    1.151142    10.40000    0.20126    0.15385 =
         0.14484    0.11816    0.08808    0.11107
AFIX 137
H26D  2    0.919367    0.599141    1.173170    10.40000   -1.20000
H26E  2    0.773519    0.618741    1.150854    10.40000   -1.20000
H26F  2    0.888963    0.703385    1.186978    10.40000   -1.20000
AFIX   0
C27B  1    1.000720    0.712151    1.071515    10.40000    0.14478    0.29774 =
         0.25649    0.20727    0.03833    0.13874
AFIX 137
H27D  2    1.068458    0.676778    1.096466    10.40000   -1.20000
H27E  2    1.008602    0.770715    1.108665    10.40000   -1.20000
H27F  2    1.009518    0.725611    1.016447    10.40000   -1.20000
AFIX   0
PART   0
C28   1    0.283714    0.766905    0.383463    11.00000    0.03499    0.06035 =
         0.05970    0.00197    0.00894    0.00238
C29   1    0.189164    0.731553    0.435490    11.00000    0.03423    0.08892 =
         0.08628    0.00437    0.01699    0.00029
AFIX 137
H29A  2    0.223199    0.682267    0.466162    11.00000   -1.20000
H29B  2    0.104403    0.707004    0.396949    11.00000   -1.20000
H29C  2    0.181172    0.783434    0.475670    11.00000   -1.20000
AFIX   0
C30   1    0.287237    0.684915    0.315303    11.00000    0.05056    0.07277 =
         0.09838   -0.01511    0.01210    0.00645
AFIX 137
H30A  2    0.350854    0.704360    0.285529    11.00000   -1.20000
H30B  2    0.202140    0.668091    0.274985    11.00000   -1.20000
H30C  2    0.310922    0.630969    0.342728    11.00000   -1.20000
AFIX   0
C31   1    0.227816    0.848461    0.339143    11.00000    0.04597    0.08778 =
         0.09356    0.02478    0.00260    0.01153
AFIX 137
H31A  2    0.280279    0.868748    0.302396    11.00000   -1.20000
H31B  2    0.229216    0.900727    0.381930    11.00000   -1.20000
H31C  2    0.139040    0.826847    0.305420    11.00000   -1.20000
AFIX   0
C32   1    0.763940    0.882933    0.403304    11.00000    0.03447    0.07121 =
         0.05013    0.00768    0.01969    0.00642
C33   1    0.876011    0.828772    0.435743    11.00000    0.04091    0.08750 =
         0.07492    0.00841    0.02128    0.01121
AFIX 137
H33A  2    0.912171    0.847740    0.496548    11.00000   -1.20000
H33B  2    0.942862    0.842340    0.406841    11.00000   -1.20000
H33C  2    0.844157    0.761847    0.424436    11.00000   -1.20000
AFIX   0
C34   1    0.714765    0.857572    0.305263    11.00000    0.05327    0.09658 =
         0.05372    0.00808    0.02411    0.01163
AFIX 137
H34A  2    0.681157    0.790999    0.290526    11.00000   -1.20000
H34B  2    0.786066    0.872042    0.280279    11.00000   -1.20000
H34C  2    0.646266    0.893788    0.283566    11.00000   -1.20000
AFIX   0
C35   1    0.811017    0.991516    0.425990    11.00000    0.06110    0.07869 =
         0.07235    0.00892    0.03552   -0.00589
AFIX 137
H35A  2    0.845044    1.007936    0.487208    11.00000   -1.20000
H35B  2    0.738450    1.024873    0.406077    11.00000   -1.20000
H35C  2    0.878702    1.008958    0.398730    11.00000   -1.20000
AFIX   0
O3    4    0.502817    0.744958    0.729811    11.00000    0.02774    0.05395 =
         0.06876    0.01043    0.02166    0.01181
N3    3    0.350438    0.865595    0.715590    11.00000    0.02667    0.04544 =
         0.03222    0.00661    0.01225    0.01233
AFIX  23
H1N4  2    0.312722    0.901195    0.747909    11.00000   -1.20000
H2N4  2    0.334538    0.885401    0.664374    11.00000   -1.20000
AFIX   0
C36   1    0.377859    0.708205    0.709202    11.00000    0.03655    0.04762 =
         0.05103    0.00594    0.01704    0.00799
C37   1    0.327461    0.611766    0.693671    11.00000    0.04150    0.05491 =
         0.06223    0.00070    0.01723    0.01235
C38   1    0.192801    0.588563    0.679662    11.00000    0.03942    0.04752 =
         0.07676    0.00609    0.01748    0.00449
AFIX  43
H38A  2    0.157506    0.524551    0.670144    11.00000   -1.20000
AFIX   0
C39   1    0.106514    0.655820    0.678971    11.00000    0.03514    0.04797 =
         0.07170    0.00980    0.01784    0.00719
C40   1    0.155660    0.750187    0.689346    11.00000    0.03048    0.07831 =
         0.05749    0.01297    0.01217    0.01936
AFIX  43
H40A  2    0.099633    0.795718    0.686273    11.00000   -1.20000
AFIX   0
C41   1    0.291389    0.777720    0.704670    11.00000    0.03360    0.07224 =
         0.04763    0.01338    0.01760    0.01479
C42   1    0.418357    0.535481    0.691871    11.00000    0.05316    0.04655 =
         0.09641    0.00814    0.02655    0.01398
C43   1    0.491166    0.549497    0.623220    11.00000    0.07043    0.08841 =
         0.13704   -0.00371    0.05183    0.02940
AFIX 137
H43A  2    0.552820    0.505310    0.625184    11.00000   -1.20000
H43B  2    0.537221    0.613217    0.633865    11.00000   -1.20000
H43C  2    0.429200    0.538770    0.567479    11.00000   -1.20000
AFIX   0
C44   1    0.344399    0.435231    0.671890    11.00000    0.08160    0.05627 =
         0.16424   -0.00209    0.04269    0.01587
AFIX 137
H44A  2    0.303740    0.423062    0.716860    11.00000   -1.20000
H44B  2    0.404461    0.390875    0.667977    11.00000   -1.20000
H44C  2    0.278104    0.428195    0.618165    11.00000   -1.20000
AFIX   0
C45   1    0.517109    0.546260    0.779912    11.00000    0.07992    0.08523 =
         0.12409    0.02307    0.01382    0.03489
AFIX 137
H45A  2    0.470996    0.542009    0.823399    11.00000   -1.20000
H45B  2    0.571816    0.606916    0.790890    11.00000   -1.20000
H45C  2    0.570684    0.496640    0.780870    11.00000   -1.20000
AFIX   0
C46   1   -0.040862    0.621270    0.668539    11.00000    0.04423    0.06041 =
         0.10139    0.01584    0.02325    0.01055
PART   1
C47   1   -0.053202    0.558925    0.737053    10.65000    0.05305    0.10374 =
         0.15797    0.05326    0.06123    0.02043
AFIX 137
H47A  2   -0.144236    0.536182    0.730177    10.65000   -1.20000
H47B  2   -0.016141    0.595373    0.793040    10.65000   -1.20000
H47C  2   -0.007016    0.505889    0.731161    10.65000   -1.20000
AFIX   0
C48   1   -0.118228    0.702311    0.676216    10.65000    0.04130    0.07873 =
         0.14849    0.02535    0.03621    0.01313
AFIX 137
H48A  2   -0.206990    0.677388    0.673794    10.65000   -1.20000
H48B  2   -0.118106    0.738347    0.629727    10.65000   -1.20000
H48C  2   -0.078763    0.742710    0.730009    10.65000   -1.20000
AFIX   0
C49   1   -0.100818    0.563331    0.579692    10.65000    0.05596    0.12653 =
         0.12159    0.00266   -0.00228    0.00238
AFIX 137
H49A  2   -0.187762    0.533212    0.576237    10.65000   -1.20000
H49B  2   -0.047398    0.515727    0.570340    10.65000   -1.20000
H49C  2   -0.105029    0.604590    0.536582    10.65000   -1.20000
AFIX   0
PART   2
C47B  1   -0.086294    0.521789    0.619557    10.35000    0.03329    0.09320 =
         0.28798   -0.04382    0.04630   -0.01112
AFIX 137
H47D  2   -0.175869    0.501800    0.618839    10.35000   -1.20000
H47E  2   -0.031880    0.479025    0.647168    10.35000   -1.20000
H47F  2   -0.079932    0.521480    0.561613    10.35000   -1.20000
AFIX   0
C48B  1   -0.063411    0.640574    0.757072    10.35000    0.05490    0.29187 =
         0.12740    0.00655    0.05408    0.00015
AFIX 137
H48D  2   -0.134547    0.676770    0.754042    10.35000   -1.20000
H48E  2    0.014894    0.675794    0.796573    10.35000   -1.20000
H48F  2   -0.084839    0.581365    0.776585    10.35000   -1.20000
AFIX   0
C49B  1   -0.122814    0.683901    0.614740    10.35000    0.03758    0.08431 =
         0.16002    0.06579    0.01801    0.00511
AFIX 137
H49D  2   -0.213275    0.667774    0.613873    10.35000   -1.20000
H49E  2   -0.114307    0.674326    0.557082    10.35000   -1.20000
H49F  2   -0.092806    0.749304    0.639163    10.35000   -1.20000
PART   0

AFIX   0
HKLF 4


REM  e1432a_a.res in P-1
REM R1 =  0.0887 for    6303 Fo > 4sig(Fo)  and  0.1407 for all   10489 data
REM    593 parameters refined using     84 restraints

END

WGHT      0.1163      0.0000

REM No hydrogen bonds found for HTAB generation

REM Highest difference peak  1.015,  deepest hole -1.115,  1-sigma level  0.104
Q1    1   0.5216  0.8162  0.7455  11.00000  0.05    1.01
Q2    1   0.5025  0.8459  0.6977  11.00000  0.05    0.93
Q3    1   0.5842  0.9490  0.8337  11.00000  0.05    0.91
Q4    1   0.5638  0.9647  0.7908  11.00000  0.05    0.81
Q5    1   0.3199  0.8316  0.7535  11.00000  0.05    0.53
Q6    1   0.4101  0.8325  0.7525  11.00000  0.05    0.53
Q7    1   0.4550  0.9270  0.7332  11.00000  0.05    0.52
Q8    1   0.6685  0.9522  0.7822  11.00000  0.05    0.50
Q9    1   0.3678  0.3236  0.6911  11.00000  0.05    0.49
Q10   1   0.7865  0.9525  0.7763  11.00000  0.05    0.46
Q11   1   0.4779  0.7705  0.6747  11.00000  0.05    0.45
Q12   1   0.6141  1.0139  0.8684  11.00000  0.05    0.41
Q13   1   0.7825  0.9248  0.4081  11.00000  0.05    0.41
Q14   1  -0.0624  0.5370  0.6805  11.00000  0.05    0.40
Q15   1   0.4427  0.8101  0.5089  11.00000  0.05    0.40
Q16   1   0.6387  0.8579  0.8028  11.00000  0.05    0.40
Q17   1   0.6623  0.8352  0.4855  11.00000  0.05    0.38
Q18   1   0.5757  1.0507  0.8089  11.00000  0.05    0.37
Q19   1   0.4980  0.8319  0.8221  11.00000  0.05    0.36
Q20   1   1.0467  0.9556  0.7699  11.00000  0.05    0.36
Q21   1   0.7276  0.8493  0.3520  11.00000  0.05    0.35
Q22   1   0.3228  0.8305  0.6787  11.00000  0.05    0.35
Q23   1   1.0212  0.9420  0.6569  11.00000  0.05    0.34
Q24   1   0.6392  0.7729  0.4305  11.00000  0.05    0.33
Q25   1   0.4133  0.4753  0.7422  11.00000  0.05    0.33
Q26   1   0.8842  0.9679  0.8845  11.00000  0.05    0.33
Q27   1  -0.0914  0.7981  0.7075  11.00000  0.05    0.33
Q28   1   0.5775  0.7998  1.0329  11.00000  0.05    0.32
Q29   1   0.2426  0.7834  0.5332  11.00000  0.05    0.32
Q30   1   0.5134  0.8437  0.5638  11.00000  0.05    0.32
Q31   1   0.6284  0.8790  0.5329  11.00000  0.05    0.32
Q32   1   1.0631  0.8437  0.8752  11.00000  0.05    0.32
Q33   1   0.5013  0.9545  0.7063  11.00000  0.05    0.32
Q34   1   1.0882  1.0133  0.8184  11.00000  0.05    0.32
Q35   1   0.3746  0.8039  0.9765  11.00000  0.05    0.32
Q36   1  -0.0428  0.8208  0.6973  11.00000  0.05    0.31
Q37   1   0.1829  0.7677  0.8012  11.00000  0.05    0.30
Q38   1   0.2274  0.8249  0.7613  11.00000  0.05    0.30
Q39   1   0.5252  0.5871  0.8515  11.00000  0.05    0.30
Q40   1   0.5556  0.6748  0.8795  11.00000  0.05    0.29
;
_shelx_res_checksum              62217
